# Supplementary material for: Detergent-Mediated Virus Inactivation in Biotechnological Matrices: More than Just CMC
Source: Int J Mol Sci. 2023 Apr 27;24(9):7920. doi: 10.3390/ijms24097920 (PMC10177830; doi:10.3390/ijms24097920)
Supplement: Supplementary file 1 [file ijms-24-07920-s001.zip]

Archive with 1 entries (1 files):
- ijms-2331638-supplementary.pdf
